# Supplementary material for: The complete mitochondrial genome data of the Common Rose butterfly, Pachliopta aristolochiae (Lepidoptera, Papilionoidea, Papilionidae) from Malaysia
Source: Data Brief. 2021 Dec 23;40:107740. doi: 10.1016/j.dib.2021.107740 (PMC8813591; doi:10.1016/j.dib.2021.107740)
Supplement: Supplementary file 1 [file mmc1.zip › Phylogenetic Tree BI analysis (Miga et al.).nwk]

((((((((Ornithoptera_priamus_NC_037870:0.009356429999999971,Ornithoptera_richmondia_NC_037869:0.008964422000000027):0.33825459999999996,Euryades_corethrus_NC_037862:0.39905889999999977,Trogonoptera_brookiana_NC_037875:0.4075895999999999):0.03616609999999998,((Pachliopta_aristolochiae_MZ781228:0.0015873490000000157,Pachliopta_aristolochiae_NC_034280:0.009844986000000056):0.2404792,Losaria_neptunus_NC_037868:0.25370859999999995):0.1254626000000001):0.41378650000000006,(((((Papilio_paris_NC_053770:0.019285989999999975,Papilio_protenor_NC_034317:0.001828101000000082):0.10273170000000009,Papilio_memnon_NC_043911:0.15457530000000008):0.04973723000000008,Papilio_helenus_NC_025757:0.1667624000000001):0.1284691,(Papilio_dardanus_NC_034355:0.21246640000000006,Papilio_rex_NC_034356:0.17826929999999996):0.09040632999999998):0.1036572,Papilio_slateri_NC_037874:0.2843059000000001):0.18911250000000002):0.0690862000000001,((Lamproptera_meges_NC_037867:0.4181345000000001,Mimoides_lysithous_NC_037871:0.4642032999999999):0.051627260000000064,Graphium_leechi_NC_034837:0.36998090000000006):0.11059400000000008):0.08249025999999993,(Parnassius_apollonius_NC_041148:0.07169113999999999,Parnassius_mercurius_NC_047306:0.0824730600000001):0.3272054):0.08644647999999999,Bhutanitis_mansfieldi_NC_037863:0.5751986):0.08473838000000011,(Shijimiaeoides_divina_NC_029763:0.17786619999999997,Caerulea_coeligena_NC_058607:0.3056567000000001):0.8746468199999999);((((((((Ornithoptera_priamus_NC_037870:0.00935643,Ornithoptera_richmondia_NC_037869:0.008964422):0.3382546,Euryades_corethrus_NC_037862:0.3990589,Trogonoptera_brookiana_NC_037875:0.4075896):0.0361661,((Pachliopta_aristolochiae_MZ781228:0.001587349,Pachliopta_aristolochiae_NC_034280:0.009844986):0.2404792,Losaria_neptunus_NC_037868:0.2537086):0.1254626):0.4137865,(((((Papilio_paris_NC_053770:0.01928599,Papilio_protenor_NC_034317:0.001828101):0.1027317,Papilio_memnon_NC_043911:0.1545753):0.04973723,Papilio_helenus_NC_025757:0.1667624):0.1284691,(Papilio_dardanus_NC_034355:0.2124664,Papilio_rex_NC_034356:0.1782693):0.09040633):0.1036572,Papilio_slateri_NC_037874:0.2843059):0.1891125):0.0690862,((Lamproptera_meges_NC_037867:0.4181345,Mimoides_lysithous_NC_037871:0.4642033):0.05162726,Graphium_leechi_NC_034837:0.3699809):0.110594):0.08249026,(Parnassius_apollonius_NC_041148:0.07169114,Parnassius_mercurius_NC_047306:0.08247306):0.3272054):0.08644648,Bhutanitis_mansfieldi_NC_037863:0.5751986):0.08473838,(Shijimiaeoides_divina_NC_029763:0.1778662,Caerulea_coeligena_NC_058607:0.3056567):0.87464682);
