# Supplementary material for: The complete mitochondrial genome data of the Common Rose butterfly, Pachliopta aristolochiae (Lepidoptera, Papilionoidea, Papilionidae) from Malaysia
Source: Data Brief. 2021 Dec 23;40:107740. doi: 10.1016/j.dib.2021.107740 (PMC8813591; doi:10.1016/j.dib.2021.107740)
Supplement: Supplementary file 2 [file mmc2.zip]

Archive with 1 entries (1 files):
- Phylogenetic Tree ML analysis (Miga et al.).nwk
