# Supplementary material for: The complete mitochondrial genome data of the Common Rose butterfly, Pachliopta aristolochiae (Lepidoptera, Papilionoidea, Papilionidae) from Malaysia
Source: Data Brief. 2021 Dec 23;40:107740. doi: 10.1016/j.dib.2021.107740 (PMC8813591; doi:10.1016/j.dib.2021.107740)
Supplement: Supplementary file 2 [file mmc2.zip › Phylogenetic Tree ML analysis (Miga et al.).nwk]

((((((((Euryades_corethrus_NC_037862:1.5790809013999993,Trogonoptera_brookiana_NC_037875:1.6129340182000007):0.16980405019999978,(Ornithoptera_priamus_NC_037870:0.03135159480000027,Ornithoptera_richmondia_NC_037869:0.031199504099999942):1.21123242):0.1475045363999996,((Pachliopta_aristolochiae_MZ781228:0.002419722100000854,Pachliopta_aristolochiae_NC_034280:0.032453967400000394):0.9250197047000004,Losaria_neptunus_NC_037868:0.9707978264000001):0.5060590753999996):1.6855785450000003,(((((Papilio_paris_NC_053770:0.06638450450000022,Papilio_protenor_NC_034317:0.006820302100000397):0.4025793325000002,Papilio_memnon_NC_043911:0.5891282292):0.20486338290000017,Papilio_helenus_NC_025757:0.6377861746999995):0.48183566570000025,(Papilio_dardanus_NC_034355:0.7753338453999996,Papilio_rex_NC_034356:0.6718782615999999):0.32221016969999994):0.4165550326999998,Papilio_slateri_NC_037874:1.0875660587000002):0.7502290462000003):0.2737190262000002,((Lamproptera_meges_NC_037867:1.5569432717999998,Mimoides_lysithous_NC_037871:1.8303605503):0.27563834760000017,Graphium_leechi_NC_034837:1.4242574931999998):0.4916034297999996):0.37705950929999954,(Parnassius_apollonius_NC_041148:0.2295042581000004,Parnassius_mercurius_NC_047306:0.2719640316999996):1.3122055550000002):0.48142759649999967,Bhutanitis_mansfieldi_NC_037863:2.3738945401999993):0.2704829440000003,(Caerulea_coeligena_NC_058607:1.2502993465000003,Shijimiaeoides_divina_NC_029763:0.7674137049999992):5.785923930799999);
